# Supplementary material for: Pathological Features and Genomic Characterization of an Actinobacillus equuli subsp. equuli Bearing Unique Virulence-Associated Genes from an Adult Horse with Pleuropneumonia
Source: Pathogens. 2023 Jan 31;12(2):224. doi: 10.3390/pathogens12020224 (PMC9962156; doi:10.3390/pathogens12020224)
Supplement: Supplementary file 1 [file pathogens-12-00224-s001.zip]

Archive with 1 entries (1 files):
- pathogens-2129028-supplementary.pdf
